# Supplementary material for: A Four-Step Purification Process for Gag VLPs: From Culture Supernatant to High-Purity Lyophilized Particles
Source: Vaccines (Basel). 2021 Oct 9;9(10):1154. doi: 10.3390/vaccines9101154 (PMC8539588; doi:10.3390/vaccines9101154)
Supplement: Supplementary file 1 [file vaccines-09-01154-s001.zip]

Archive with 1 entries (1 files):
- vaccines-1334000-supplementary.pdf
